# Supplementary material for: Self-Assessment of Mobility of People over 65 Years of Age
Source: Medicina (Kaunas). 2021 Sep 17;57(9):980. doi: 10.3390/medicina57090980 (PMC8469271; doi:10.3390/medicina57090980)
Supplement: Supplementary file 1 [file medicina-57-00980-s001.zip]

Archive with 1 entries (1 files):
- medicina-1313684-supplementary.xlsx
