# Supplementary material for: Self-Assessment of Mobility of People over 65 Years of Age
Source: Medicina (Kaunas). 2021 Sep 17;57(9):980. doi: 10.3390/medicina57090980 (PMC8469271; doi:10.3390/medicina57090980)
Supplement: Supplementary file 1 [file medicina-57-00980-s001.zip › medicina-1313684-supplementary.xlsx]

## Sheet: martin_data
age	gender	living situation	Mini Mental Status Test	Parker Mobility Score (self)	Parker Mobility Score (extern)	Parker Mobility Score (difference)	EQ-5D-5L index (self)	EQ-5D-5L index (extern)	EQ-5D-5L index (difference)	Barthel Index (self)	Barthel Index (extern)	Barthel Index (difference)	Hendrich Fall Risk Score	weight [kg]	body fat [%]	visceral fat [%]	muscle mass [%]	body height [cm]	BMI
87	male	independent	25	9	9	0	0.851	0.731	0.12	95	95	0	3	80				176	25.83
88	female	independent	26	6	6	0	0.449	0.647	-0.198	100	85	15	3	88.9				157	36.07
71	female	independent	25	9	8	1	0.943	0.837	0.106	100	100	0	1	68.4	33.9	7	29.2	168	24.23
66	female	independent	28	9	9	0	1	1	0	100	100	0	0	61.9	33.4	7	27.9	162	23.59
78	female	independent	24	7	6	1	0.917	0.821	0.096	100	100	0	2	82.7	42.3	10	25.8	165	30.38
75	female	independent	29	9	9	0	1	0.964	0.036	95	95	0	1	85.3	47.6	13	22.6	165	31.33
87	male	nursing home	25	9	9	0	0.974	0.888	0.086	95	90	5	3	69.2	18.6	6	33.1	178	21.84
82	female	independent	27	9	9	0	1	0.943	0.057	100	100	0	0	53.8	34.3	8	25.3	155	22.39
82	female	independent	29	9	6	3	0.849	0.75	0.099	90	90	0	2	79.9	33.3	8	28.3	157	32.42
89	female	independent	28	8	7	1	0.881	0.907	-0.026	100	100	0	5	55.5	36.5	11	13.6	150	24.67
79	female	independent	27	9	9	0	0.31	0.276	0.034	95	95	0	6	72.4	46.3	13	21.6	158	29
82	female	independent	28	9	9	0	0.877	0.851	0.026	95	90	5	2	69.3	35.7	10	28.3	158	27.76
75	female	independent	29	9	9	0	0.799	0.829	-0.03	90	90	0	1	86.8	46	13	23.6	163	32.67
84	male	independent	30	9	9	0	0.917	0.865	0.052	100	100	0	3	79.8	21.5	12	33.3	175	26.06
71	female	independent	29	9	9	0	0.907	0.855	0.052	100	100	0	0	78.8	33.3	9	29.8	168	27.92
76	male	independent	30	9	9	0	1	0.887	0.113	100	100	0	1	77.7	21.7	8	32.7	182	23.46
72	female	independent	30	9	9	0	0.943	0.891	0.052	100	100	0	0	52.6	22.8	4	31.3	166	19.09
71	female	independent	30	9	9	0	0.917	0.813	0.104	95	95	0	1	87	42.9	13	25.5	160	33.98
77	female	independent	30	9	9	0	1	0.943	0.057	100	100	0	1	53.3	25.8	5	30.7	159	21.08
82	male	independent	30	9	9	0	1	0.887	0.113	100	100	0	2	70.5	20.6	9	33.1	172	23.83
78	female	independent	28	9	9	0	0.943	0.943	0	100	100	0	1	65.1	41.1	9	21.2	165	23.91
82	male	independent	30	9	9	0	0.917	0.865	0.052	100	100	0	1	78.8	20.6	11	33.8	174	26.03
71	female	independent	29	9	9	0	0.596	0.596	0	95	95	0	0	80.8	38.3	10	27	170	27.96
80	female	independent	30	9	9	0	1	1	0	100	100	0	0	81.7	48.1	14	21.6	162	31.13
75	male	independent	30	9	9	0	0.928	0.871	0.057	95	95	0	3	68.8	17.9	9	35.5	170	23.81
73	female	independent	30	9	9	0	1	0.964	0.036	100	100	0	0	51.3	27.2	6	30.2	155	21.35
80	female	independent	30	9	9	0	0.974	0.974	0	100	100	0	2	59.4	20.6	5	34.1	170	20.55
82	female	independent	30	9	9	0	1	0.943	0.057	100	100	0	0	53.1	38.6	9	22.2	150	23.6
81	female	independent	28	9	9	0	0.882	0.608	0.274	90	90	0	5	51.3	24.6	6	27.8	160	20.04
88	female	independent	30	9	9	0	0.887	0.504	0.383	95	95	0	3	65.6	36	8	25.7	168	23.24
82	female	independent	30	9	9	0	1	0.943	0.057	100	100	0	0	63.2	37.9	10	26	155	26.31
81	male	independent	29	9	9	0	1	0.943	0.057	100	100	0	2	67.5	20.4	10	33.5	166	24.5
79	female	independent	30	9	9	0	1	0.943	0.057	95	95	0	0	63.3	33.5	8	27.5	165	23.25
77	male	independent	30	9	9	0	1	0.855	0.145	100	100	0	1	84.7	24	12	32.2	178	26.73
76	female	independent	29	9	9	0	0.813	0.865	-0.052	100	100	0	1	55.7	36.9	8	24	155	23.18
87	female	nursing home	29	6	5	1	0.767	0.459	0.308	80	75	5	5	70.7	35.4	8	27.8	165	25.97
76	male	independent	30	6	6	0	0.534	0.425	0.109	100	75	25	3	98				192	26.58
76	female	independent	29	9	9	0	0.887	0.851	0.036	95	95	0	0	66.6	41.7	10	23.1	157	27.02
88	female	independent	30	6	6	0	0.799	0.718	0.081	85	85	0	2	70				159	27.69
83	female	independent	26	7	6	1	0.249	0.068	0.181	100	95	5	6	66				164	24.54
81	female	independent	28	9	9	0	0.918	0.799	0.119	95	95	0	1	65.8	28.6	13	27.8	164	24.46
80	female	independent	29	9	9	0	0.835	0.585	0.25	95	95	0	1	60.1	35.2	9	26.7	158	24.07
79	female	independent	28	9	9	0	0.835	0.731	0.104	100	100	0	0	70.5	32.4	9	29.4	167	25.28
84	male	independent	30	9	9	0	1	0.917	0.083	95	95	0	2	79.5	29.6	12	28.7	170	27.51
84	female	independent	29	9	9	0	0.917	0.851	0.066	95	95	0	3	62	26.5	3	27.1	168	21.97
76	female	independent	28	9	9	0	0.943	0.773	0.17	100	100	0	3	55.5	28.1	6	35.6	168	19.66
80	female	independent	28	9	9	0	0.943	0.907	0.036	95	95	0	2	82	41.4	12	25.3	169	28.71
80	female	independent	28	9	9	0	1	0.855	0.145	95	95	0	1	51.8	24.2	5	30.9	161	19.98
80	female	independent	29	9	9	0	0.8	0.588	0.212	95	90	5	3	72.9	35.3	9	27.8	169	25.52
82	female	nursing home	29	4	4	0	1	0.785	0.215	85	85	0	3	80				159	31.64
90	female	nursing home	27	4	3	1	0.914	0.634	0.28	60	60	0	5	70				164	26.03
94	female	nursing home	28	5	5	0	0.624	0.446	0.178	85	75	10	4	50.5				165	18.55
77	female	nursing home	25	4	3	1	0.913	0.681	0.232	80	75	5	4	80				165	29.38
89	female	nursing home	26	6	6	0	0.408	0.358	0.05	85	85	0	2	70				163	26.35
84	female	nursing home	24	7	7	0	0.887	0.561	0.326	95	95	0	2	50.1				162	19.09
85	male	nursing home	24	5	6	-1	0.818	0.818	0	90	85	5	5	65				172	21.97
85	female	nursing home	25	3	3	0	0.226	0.059	0.167	35	40	-5	7	86				172	29.07
82	female	nursing home	26	6	5	1	0.856	0.644	0.212	95	80	15	3	85				170	29.41
93	male	nursing home	24	6	3	3	1	0.421	0.579	85	25	60	6	85				177	27.13
82	female	nursing home	29	9	8	1	0.734	0.585	0.149	95	95	0	4	55				168	19.49
93	female	nursing home	26	6	5	1	0.488	0.733	-0.245	95	95	0	5	45.9	21.1	5	33.2	150	20.4
79	female	nursing home	29	0	0	0	0.341	0.32	0.021	25	30	-5	4	49				152	21.21
72	male	nursing home	30	3	3	0	0.044	0.116	-0.072	20	10	10	5	90				182	27.17
91	female	nursing home	24	7	7	0	0.855	0.691	0.164	80	80	0	7	55				160	21.48
94	female	nursing home	28	5	3	2	0.831	0.653	0.178	65	60	5	7	55				160	21.48
88	female	nursing home	29	4	4	0	0.829	0.779	0.05	80	70	10	5	63.1	35.2	8	26.1	165	23.18
80	female	nursing home	24	4	4	0	0.538	0.126	0.412	25	20	5	12	85				170	29.41
85	male	nursing home	30	7	7	0	0.863	0.749	0.114	95	95	0	3	69				170	23.88
82	female	nursing home	30	3	3	0	0.504	0.391	0.113	30	30	0	5	51				160	19.92
71	female	independent	30	9	9	0	1	0.918	0.082	100	100	0	0	52				160	20.31
65	female	nursing home	30	6	6	0	0.842	0.785	0.057	80	80	0	5	143	46			170	49.48
77	male	nursing home	29	7	6	1	1	0.893	0.107	100	100	0	2	80	30.1	10	35.6	160	31.25
77	female	nursing home	30	6	5	1	0.783	0.749	0.034	85	85	0	2	93	38.2	11	29.3	173	31.07
77	female	nursing home	30	6	5	1	0.831	0.749	0.082	70	70	0	3	53.4	31.7	8	28.3	152	23.11
98	female	nursing home	29	5	5	0	0.913	0.887	0.026	80	80	0	2	73	34.6	9	26.9	163	27.48
87	female	nursing home	30	6	5	1	0.872	0.809	0.063	85	85	0	2	61	28.4	4	28.1	170	21.11
85	male	nursing home	30	7	6	1	0.914	0.888	0.026	100	95	5	1	73	25.1	5	31.1	182	22.04
93	female	nursing home	26	6	6	0	0.944	0.867	0.077	90	90	0	2	76	34.2	10	28.9	160	29.69
93	female	nursing home	27	6	6	0	0.831	0.809	0.022	60	60	0	2	65	30	8	25.1	170	22.49
81	female	nursing home	30	6	6	0	0.908	0.867	0.041	80	80	0	3	54	30.2	9	31.9	163	20.32
83	female	nursing home	28	9	9	0	0.943	0.924	0.019	95	90	5	2	63.5	34.8	10	26.4	155	26.43
93	male	nursing home	28	9	9	0	0.943	0.943	0	95	95	0	4	61				163	22.96
77	female	nursing home	29	7	7	0	0.831	0.809	0.022	90	85	5	2	88	40.1	15	25.5	155	36.63
91	male	nursing home	24	4	4	0	0.888	0.74	0.148	90	85	5	4	70				175	22.86
91	female	nursing home	30	9	9	0	0.97	1	-0.03	90	90	0	0	50				156	20.55
75	female	nursing home	25	6	5	1	0.422	0.851	-0.429	85	85	0	2	65				167	23.31
65	male	nursing home	29	4	4	0	0.812	0.662	0.15	60	55	5	4	70				180	21.6
93	female	nursing home	29	5	2	3	0.964	0.866	0.098	55	55	0	4	50				153	21.36
88	male	nursing home	28	5	4	1	0.681	0.839	-0.158	80	70	10	5	78				170	26.99
83	female	nursing home	28	5	4	1	0.322	0.779	-0.457	50	45	5	6	64				160	25
68	male	nursing home	30	6	9	-3	0.84	1	-0.16	95	95	0	5	97				186	28.04
96	male	nursing home	27	5	3	2	0.455	0.865	-0.41	60	50	10	6	55				170	19.03
87	female	nursing home	30	5	7	-2	0.829	0.938	-0.109	90	85	5	1	86				162	32.77
82	female	nursing home	24	5	2	3	0.114	0.333	-0.219	80	70	10	8	85				170	29.41
82	female	nursing home	29	4	3	1	0.565	0.867	-0.302	65	65	0	4	85				165	31.22
86	female	nursing home	30	6	3	3	0.609	0.831	-0.222	70	70	0	5	85				160	33.2
94	female	nursing home	25	7	3	4	1	0.812	0.188	100	90	10	1	75				160	29.3
78	male	nursing home	30	9	9	0	0.756	0.673	0.083	95	95	0	1	65				180	20.06
79	male	independent	29	7	7	0	0.943	0.943	0	100	100	0	1	74				168	26.22
80	male	nursing home	24	3	4	-1	0.943	0.662	0.281	65	55	10	10	85				172	28.73
84	male	nursing home	28	6	6	0	0.857	0.857	0	60	60	0	3	80				181	24.42
86	male	nursing home	27	2	7	-5	0.901	0.901	0	100	100	0	1	69				178	21.78
75	male	nursing home	26	3	1	2	0.888	0.831	0.057	75	75	0	10	75				173	25.06
78	male	nursing home	27	4	3	1	0.913	0.835	0.078	90	90	0	9	80				170	27.68
85	male	independent	30	9	9	0	0.893	0.863	0.03	90	90	0	2	71				178	22.41
71	male	independent	26	6	6	0	0.497	0.704	-0.207	100	90	10	9	62				175	20.24
83	female	independent	25	7	7	0	0.887	0.887	0				3	65				171	22.23
88	female	nursing home	25	7	7	0	0.831	0.743	0.088	85	80	5	3	76.5				175	24.98
86	female	nursing home	25	7	7	0	0.943	0.917	0.026	95	95	0	1	70				163	26.35
90	male	nursing home	25	9	8	1	0.801	0.785	0.016	100	100	0	2	75				178	23.67
76	female	nursing home	24	5	5	0	0.757	0.714	0.043	70	70	0	7	75				165	27.55
92	female	nursing home	24	5	4	1	0.749	0.714	0.035	50	35	15	7	65.5				165	24.06
80	female	nursing home	29	0	0	0	-0.068	-0.068	0	10	10	0	12	85				190	23.55
85	female	nursing home	27	5	4	1	0.801	0.801	0	85	85	0	7	68				165	24.98
98	female	nursing home	28	6	5	1	0.801	0.801	0	70	70	0	13	65				171	22.23
80	male	nursing home	30	4	5	-1	0.831	0.831	0	55	55	0	8	79				185	23.08
78	female	nursing home	28	5	6	-1	0.108	0.108	0	40	40	0	15	113				168	40.04
94	female	nursing home	27	2	3	-1	0.696	0.669	0.027	40	35	5	7	60				162	22.86
74	female	nursing home	30	6	6	0	0.892	0.851	0.041	90	80	10	4	76				182	22.94
93	female	nursing home	30	6	6	0	0.801	0.877	-0.076	90	95	-5	1	50				156	20.55
93	female	nursing home	26	3	3	0	0.159	0.34	-0.181	40	50	-10	7	53				169	18.56
69	male	nursing home	30	9	6	3	0.385	0.465	-0.08	60	55	5	2	93				170	32.18
89	female	nursing home	29	2	2	0	0.22	0.22	0	25	25	0	6	87				170	30.1
65	female	nursing home	25	7	6	1	0.756	0.544	0.212	95	95	0	2	75				163	28.23
89	female	independent	25	5	6	-1	0.755	0.705	0.05	20	20	0	2	63				173	21.05
92	male	independent	28	6	6	0	0.831	0.782	0.049	70	65	5	3	78				168	27.64
91	female	independent	25	7	9	-2	0.887	0.637	0.25	85	95	-10	0	60				162	22.86
71	female	independent	25	4	7	-3	0.857	0.812	0.045	65	55	10	3	92				173	30.74
91	female	nursing home	24	5	1	4	0.785	0.617	0.168	50	30	20	3	51				165	18.73
92	female	nursing home	24	5	6	-1	0.894	0.801	0.093	85	85	0	5	62.7				155	26.1
88	female	nursing home	26	5	6	-1	0.831	0.815	0.016				3	88.6				168	31.39
92	female	nursing home	27	4	5	-1	0.796	0.796	0				2	79.9				161	30.82
73	male	nursing home	24	6	6	0	0.079	0.289	-0.21	20	30	-10	2	81.1				171	27.74
94	male	nursing home	24	3	3	0	0.866	0.853	0.013	40	30	10	2	46.4				165	17.04
88	female	nursing home	24	6	3	3	0.844	0.818	0.026	20	15	5	1	67.1				156	27.57
75	female	nursing home	24	6	6	0	0.888	0.773	0.115	45	40	5	3	65.4				157	26.53
95	female	nursing home	24	4	6	-2	0.647	0.617	0.03	10	15	-5	3	60				159	23.73
86	female	independent	29	4	4	0	0.29	0.452	-0.162	35	35	0	6	67				165	24.61
74	female	independent	28	6	5	1	0.779	0.779	0	50	50	0	1	60				167	21.51
83	male	independent	25	6	6	0	0.867	0.867	0	90	90	0	6	83				169	29.06
73	male	independent	29	7	9	-2	0.779	0.744	0.035	55	55	0	5	90				180	27.78
85	male	nursing home	24	6	6	0	0.673	0.673	0	75	75	0	7	76				178	23.99
83	male	nursing home	28	9	9	0	0.913	0.913	0	100	100	0	2	94				181	28.69
77	male	nursing home	24	6	6	0	0.881	0.815	0.066	65	55	10	9	88				168	31.18
89	female	nursing home	24	4	4	0	0.829	0.73	0.099	70	50	20	11	64.7				163	24.35
76	male	nursing home	27	5	5	0	0.907	0.801	0.106	90	80	10	10	98.7				186	28.53
96	female	nursing home	26	5	5	0	0.917	0.835	0.082	90	90	0	6	68				170	23.53
83	female	nursing home	24	9	9	0	1	0.918	0.082	100	100	0	6	76				180	23.46
90	female	independent	29	6	6	0	0.837	0.831	0.006				3	73.3				161	28.28
77	female	independent	27	9	8	1	0.831	0.831	0	70	75	-5	3	63				170	21.8
72	female	independent	28	9	9	0	0.97	0.732	0.238	100	95	5	3	52				165	19.1
92	male	nursing home	25	5	4	1	0.65	0.485	0.165	70	70	0	8	50				175	16.33
86	female	nursing home	24	4	4	0	0.779	0.779	0	35	35	0	9	93				180	28.7
83	female	nursing home	27	4	4	0	0.796	0.796	0	10	10	0	11	72				162	27.43
85	female	nursing home	24	7	5	2	0.943	0.766	0.177	100	90	10	6	73.1				150	32.49
94	female	nursing home	24	7	6	1	1	0.871	0.129	100	85	15	7	72.1				164	26.81
78	female	nursing home	24	3	3	0	0.653	0.198	0.455	10	10	0	4	42				153	17.94
87	female	nursing home	24	4	5	-1	0.914	0.914	0	75	75	0	2	65				168	23.03
72	female	nursing home	30	9	9	0	0.943	0.943	0	100	100	0	0	57				155	23.73
78	male	nursing home	24	9	9	0	1	1	0	100	100	0	3	88				176	28.41
85	female	nursing home	30	7	7	0	0.938	0.938	0	95	95	0	1	63				161	24.3
92	female	nursing home	30	7	7	0	0.849	0.849	0	95	95	0	0	96				162	36.58
68	male	nursing home	30	9	9	0	0.943	0.943	0	100	100	0	1	83				178	26.2
90	female	nursing home	30	3	6	-3	0.901	0.815	0.086	60	60	0	4	77.4				167	27.75
93	female	nursing home	29	4	3	1	0.66	0.852	-0.192	40	40	0	5	64				170	22.15
80	female	nursing home	30	6	6	0	0.799	0.733	0.066	85	85	0	0	53.8				162	20.5
78	male	nursing home	29	4	4	0	0.901	0.823	0.078	75	40	35	5	80.4				157	32.62
89	female	nursing home	28	3	6	-3	0.749	0.727	0.022	80	80	0	2	70.7				172	23.9
85	female	nursing home	29	6	6	0	0.888	0.888	0	65	65	0	3	72				168	25.51
80	male	nursing home	27	8	8	0	0.914	0.914	0	75	75	0	3	80				178	25.25
83	male	nursing home	24	4	4	0	0.305	0.305	0				8	90				180	27.78
85	female	nursing home	25	5	4	1	0.938	0.938	0				4	58				160	22.66
80	female	nursing home	24	4	5	-1	1	1	0				1	56				170	19.38
90	female	nursing home	24	4	5	-1	0.95	0.95	0				2	64				168	22.68
87	female	nursing home	27	9	9	0	0.914	0.914	0				6	80				160	31.25
88	male	nursing home	25	4	4	0	0.877	0.877	0	90	85	5	9	86				180	26.54
87	female	nursing home	28	0	3	-3	0.485	0.485	0	50	50	0	11	80				163	30.11
78	female	nursing home	29	9	8	1	0.943	0.943	0	95	90	5	1	58				158	23.23
95	female	nursing home	30	3	3	0	0.588	0.346	0.242	70	55	15	3	66				156	27.12
85	female	nursing home	26	3	3	0	0.326	0.326	0	55	55	0	8	55.2				155	22.98
83	female	nursing home	26	7	7	0							4	48				163	18.07
75	female	nursing home	29	9	9	0							8	56				171	19.15
88	female	nursing home	27	9	9	0							4	55				164	20.45
80	female	independent	29	3	3	0							1	44				158	17.63
93	female	nursing home	30	4	4	0	0.656	0.656	0	40	40	0	5	85				175	27.76
97	female	independent	30	6	6	0	1	1	0	85	85	0	0	76				168	26.93
92	female	nursing home	26	8	6	2	0.964	0.782	0.182	85	65	20	9	65.1				150	28.93
83	female	nursing home	27	7	5	2	0.964	0.938	0.026	75	75	0	7	78.1				162	29.76
86	female	nursing home	30	2	2	0	0.504	0.534	-0.03	55	45	10	5	73.2				158	29.32
72	female	independent	30	9	9	0	1	1	0	100	100	0	0	75				165	27.55
77	male	independent	30	9	9	0	1	1	0	100	100	0	1	85				186	24.57
97	female	nursing home	25	3	3	0	0.385	0.385	0	45	45	0	4	55				165	20.2
90	male	nursing home	30	5	5	0	0.702	0.686	0.016	80	80	0	2	87				182	26.26
88	female	nursing home	24	9	5	4	1	0.869	0.131	100	75	25	4	65				172	21.97
82	female	nursing home	24	6	3	3	0.801	0.744	0.057	100	55	45	5	61.7				170	21.35
92	female	nursing home	24	6	3	3	0.831	0.744	0.087	70	70	0	5	67.8				153	28.96
85	female	nursing home	24	3	2	1	0.816	0.744	0.072	60	45	15	9
80	female	nursing home	24	4	4	0	0.837	0.697	0.14	60	60	0	6
78	female	independent	29	6	6	0							3	68				156	27.94
71	female	independent	30	9	9	0							4
71	male	independent	29	9	9	0	1	1	0	100	100	0	1	85				184	25.11
65	female	independent	30	9	9	0	1	1	0	100	100	0	0	65				173	21.72
78	female	independent	30	9	9	0	0.917	0.799	0.118	95	95	0	1	55				162	20.96
84	female	independent	28	9	9	0	0.917	0.871	0.046	100	100	0	2	61				157	24.75
76	female	independent	30	9	9	0	1	0.917	0.083	95	95	0	3	71				155	29.55
72	female	independent	30	9	9	0	1	0.805	0.195	95	95	0	2	66				168	23.38
83	female	independent	29	9	9	0	0.865	0.849	0.016	95	95	0	2	62				156	25.48
69	female	independent	30	9	9	0	0.917	0.901	0.016	100	100	0	0	58				159	22.94
72	female	independent	30	9	9	0	1	0.835	0.165	95	95	0	2	67				169	23.46
69	female	independent	30	9	9	0	1	0.917	0.083	100	100	0	0	65				170	22.49
80	female	independent	27	9	9	0	0.668	0.588	0.08	95	95	0	7	66				167	23.67
73	female	independent	30	9	9	0	0.943	0.917	0.026	95	95	0	2	54				164	20.08
70	female	independent	27	9	9	0	0.934	0.825	0.109	100	100	0	0	55				165	20.2
65	female	independent	30	9	9	0	0.97	0.861	0.109	100	100	0	0	54				167	19.36
72	male	independent	29	9	9	0	0.865	0.8	0.065	95	95	0	3	104				178	32.82
70	female	independent	27	9	9	0	0.943	0.943	0	100	100	0		69				158	27.64
67	male	independent	30	9	9	0	1	1	0	100	100	0	1	72				180	22.22
68	female	independent	30	9	9	0	0.851	0.783	0.068	100	100	0		67				164	24.91
73	male	independent	29	9	9	0	1	0.938	0.062	95	95	0	2	71				182	21.43
69	male	independent	30	9	9	0	1	0.934	0.066	95	95	0	1	96				190	26.59
67	male	independent	29	9	9	0	0.943	0.917	0.026	100	100	0	1	85				175	27.76
65	male	independent	30	9	9	0	1	1	0	100	100	0	1	78				188	22.07
